# Supplementary material for: Proto-oncogene mutations in middle ear cholesteatoma contribute to its pathogenesis
Source: BMC Med Genomics. 2023 Nov 15;16:288. doi: 10.1186/s12920-023-01640-6 (PMC10647096; doi:10.1186/s12920-023-01640-6)
Supplement: Supplementary file 2 — Supplementary Material 2 [file 12920_2023_1640_MOESM2_ESM.xlsx]

## Sheet: GO_Biological_Process_2023_tabl
Term	Overlap	P-value	Adjusted P-value	Old P-value	Old Adjusted P-value	Odds Ratio	Combined Score	Genes
Positive Regulation Of Cardiac Epithelial To Mesenchymal Transition (GO:0062043)	2/7	3.13794e-05	0.00826433	0	0	347.304	3601.32	JAG1;NOTCH1
Notch Signaling Involved In Heart Development (GO:0061314)	2/10	6.70875e-05	0.00826433	0	0	217.033	2085.58	JAG1;NOTCH1
Cellular Response To Hypoxia (GO:0071456)	3/72	9.71965e-05	0.00826433	0	0	39.3399	363.453	NOTCH1;MYC;SCN2A
Negative Regulation Of Stem Cell Differentiation (GO:2000737)	2/12	9.82446e-05	0.00826433	0	0	173.609	1602.07	JAG1;NOTCH1
Cellular Response To Decreased Oxygen Levels (GO:0036294)	3/73	0.000101279	0.00826433	0	0	38.776	356.647	NOTCH1;MYC;SCN2A
Cardiac Cell Development (GO:0055006)	2/14	0.000135251	0.00919709	0	0	144.659	1288.68	JAG1;NOTCH1
Cell Surface Receptor Signaling Pathway Involved In Heart Development (GO:0061311)	2/16	0.000178081	0.0103796	0	0	123.981	1070.37	JAG1;NOTCH1
Pulmonary Valve Morphogenesis (GO:0003184)	2/18	0.000226706	0.0114688	0	0	108.473	910.289	JAG1;NOTCH1
Pulmonary Valve Development (GO:0003177)	2/20	0.000281099	0.0114688	0	0	96.4106	788.331	JAG1;NOTCH1
Myoblast Differentiation (GO:0045445)	2/20	0.000281099	0.0114688	0	0	96.4106	788.331	JAG1;NOTCH1
Artery Morphogenesis (GO:0048844)	2/30	0.000638662	0.0236885	0	0	61.9472	455.692	NOTCH1;JAG1
Heterochromatin Formation (GO:0031507)	2/32	0.000727107	0.0244039	0	0	57.8116	417.772	KMT2D;UBR5
Aortic Valve Morphogenesis (GO:0003180)	2/37	0.000972589	0.0244039	0	0	49.5404	343.59	NOTCH1;JAG1
Regulation Of Telomere Maintenance (GO:0032204)	2/38	0.00102584	0.0244039	0	0	48.1618	331.462	MYC;NSMCE2
Heterochromatin Organization (GO:0070828)	2/39	0.00108046	0.0244039	0	0	46.8578	320.056	KMT2D;UBR5
Negative Regulation Of Cell-Substrate Adhesion (GO:0010812)	2/39	0.00108046	0.0244039	0	0	46.8578	320.056	NOTCH1;JAG1
Notch Signaling Pathway (GO:0007219)	2/40	0.00113646	0.0244039	0	0	45.6224	309.313	NOTCH1;JAG1
Aortic Valve Development (GO:0003176)	2/40	0.00113646	0.0244039	0	0	45.6224	309.313	NOTCH1;JAG1
Negative Regulation Of Cell-Cell Adhesion (GO:0022408)	2/40	0.00113646	0.0244039	0	0	45.6224	309.313	NOTCH1;JAG1
Cardiac Ventricle Morphogenesis (GO:0003208)	2/42	0.00125256	0.0255029	0	0	43.337	289.602	NOTCH1;JAG1
Regulation Of Chromosome Organization (GO:0033044)	2/43	0.00131265	0.0255029	0	0	42.2778	280.543	MYC;NSMCE2
Regulation Of Stem Cell Differentiation (GO:2000736)	2/45	0.00143692	0.0266483	0	0	40.3074	263.822	NOTCH1;JAG1
Positive Regulation Of Epithelial To Mesenchymal Transition (GO:0010718)	2/47	0.0015666	0.0277902	0	0	38.5121	248.744	NOTCH1;JAG1
Regulation Of Stress-Activated MAPK Cascade (GO:0032872)	2/51	0.00184211	0.0313158	0	0	35.3611	222.664	MYC;MID1
Memory (GO:0007613)	2/58	0.00237549	0.038768	0	0	30.9301	186.897	NETO1;SCN2A
Negative Regulation Of Cell Adhesion (GO:0007162)	2/72	0.00363409	0.0570273	0	0	24.7267	138.9	NOTCH1;JAG1
Positive Regulation Of Cellular Process (GO:0048522)	4/594	0.00593184	0.060105	0	0	6.25827	32.0888	KMT2D;NOTCH1;MYC;EIF4G2
Negative Regulation Of Glial Cell Proliferation (GO:0060253)	1/5	0.00623494	0.060105	0	0	208.031	1056.3	NOTCH1
Positive Regulation Of Intrinsic Apoptotic Signaling Pathway By P53 Class Mediator (GO:1902255)	1/5	0.00623494	0.060105	0	0	208.031	1056.3	MYC
Venous Blood Vessel Morphogenesis (GO:0048845)	1/5	0.00623494	0.060105	0	0	208.031	1056.3	NOTCH1
Positive Regulation Of Transcription Of Notch Receptor Target (GO:0007221)	1/5	0.00623494	0.060105	0	0	208.031	1056.3	NOTCH1
Regulation Of pro-B Cell Differentiation (GO:2000973)	1/5	0.00623494	0.060105	0	0	208.031	1056.3	NOTCH1
Pericardium Morphogenesis (GO:0003344)	1/5	0.00623494	0.060105	0	0	208.031	1056.3	NOTCH1
Cerebral Cortex Neuron Differentiation (GO:0021895)	1/5	0.00623494	0.060105	0	0	208.031	1056.3	C21ORF91
Positive Regulation Of Intracellular Estrogen Receptor Signaling Pathway (GO:0033148)	1/6	0.00747745	0.060105	0	0	166.417	814.753	KMT2D
Positive Regulation Of Kidney Development (GO:0090184)	1/6	0.00747745	0.060105	0	0	166.417	814.753	MYC
Regulation Of Extracellular Matrix Assembly (GO:1901201)	1/6	0.00747745	0.060105	0	0	166.417	814.753	NOTCH1
Glomerular Epithelial Cell Development (GO:0072310)	1/6	0.00747745	0.060105	0	0	166.417	814.753	JAG1
Negative Regulation Of Oligodendrocyte Differentiation (GO:0048715)	1/6	0.00747745	0.060105	0	0	166.417	814.753	NOTCH1
Vascular Associated Smooth Muscle Cell Development (GO:0097084)	1/6	0.00747745	0.060105	0	0	166.417	814.753	NOTCH1
Negative Regulation Of Stress-Activated Protein Kinase Signaling Cascade (GO:0070303)	1/6	0.00747745	0.060105	0	0	166.417	814.753	MYC
Atrioventricular Valve Formation (GO:0003190)	1/6	0.00747745	0.060105	0	0	166.417	814.753	NOTCH1
Cardiac Muscle Cell Myoblast Differentiation (GO:0060379)	1/6	0.00747745	0.060105	0	0	166.417	814.753	NOTCH1
Cellular Response To Gonadotropin Stimulus (GO:0071371)	1/6	0.00747745	0.060105	0	0	166.417	814.753	NOTCH1
Podocyte Development (GO:0072015)	1/6	0.00747745	0.060105	0	0	166.417	814.753	JAG1
Regulation Of Cell Adhesion Molecule Production (GO:0060353)	1/6	0.00747745	0.060105	0	0	166.417	814.753	NOTCH1
Positive Regulation Of Intracellular Steroid Hormone Receptor Signaling Pathway (GO:0033145)	1/7	0.00871846	0.060105	0	0	138.674	657.634	KMT2D
Regulation Of Extracellular Matrix Constituent Secretion (GO:0003330)	1/7	0.00871846	0.060105	0	0	138.674	657.634	NOTCH1
Negative Regulation Of Muscle Hypertrophy (GO:0014741)	1/7	0.00871846	0.060105	0	0	138.674	657.634	NOTCH1
Negative Regulation Of Protein K63-linked Ubiquitination (GO:1900045)	1/7	0.00871846	0.060105	0	0	138.674	657.634	UBR5
Ventricular Trabecula Myocardium Morphogenesis (GO:0003222)	1/7	0.00871846	0.060105	0	0	138.674	657.634	NOTCH1
Cardiac Atrium Development (GO:0003230)	1/7	0.00871846	0.060105	0	0	138.674	657.634	NOTCH1
Cell Migration Involved In Heart Development (GO:0060973)	1/7	0.00871846	0.060105	0	0	138.674	657.634	NOTCH1
Pericardium Development (GO:0060039)	1/7	0.00871846	0.060105	0	0	138.674	657.634	NOTCH1
Positive Regulation Of Astrocyte Differentiation (GO:0048711)	1/7	0.00871846	0.060105	0	0	138.674	657.634	NOTCH1
Coronary Vasculature Morphogenesis (GO:0060977)	1/7	0.00871846	0.060105	0	0	138.674	657.634	NOTCH1
Diacylglycerol Biosynthetic Process (GO:0006651)	1/7	0.00871846	0.060105	0	0	138.674	657.634	PLA2G15
Regulation Of Cytoskeleton Organization (GO:0051493)	2/114	0.00886901	0.060105	0	0	15.4216	72.87	ARHGEF19;MID1
Epithelial To Mesenchymal Transition Involved In Endocardial Cushion Formation (GO:0003198)	1/8	0.00995799	0.060105	0	0	118.857	547.858	NOTCH1
Negative Regulation Of Glial Cell Differentiation (GO:0045686)	1/8	0.00995799	0.060105	0	0	118.857	547.858	NOTCH1
Regulation Of Glial Cell Proliferation (GO:0060251)	1/8	0.00995799	0.060105	0	0	118.857	547.858	NOTCH1
Regulation Of Intrinsic Apoptotic Signaling Pathway By P53 Class Mediator (GO:1902253)	1/8	0.00995799	0.060105	0	0	118.857	547.858	MYC
Cardioblast Differentiation (GO:0010002)	1/8	0.00995799	0.060105	0	0	118.857	547.858	NOTCH1
Regulation Of DNA Methylation (GO:0044030)	1/8	0.00995799	0.060105	0	0	118.857	547.858	MYC
Positive Regulation Of Macromolecule Metabolic Process (GO:0010604)	3/364	0.0102188	0.060105	0	0	7.40896	33.9592	NOTCH1;MYC;UBR5
Regulation Of DNA Metabolic Process (GO:0051052)	2/124	0.010421	0.060105	0	0	14.1504	64.5814	MYC;NSMCE2
Negative Regulation Of Extracellular Matrix Organization (GO:1903054)	1/9	0.011196	0.060105	0	0	103.995	467.165	NOTCH1
Telomere Maintenance Via Recombination (GO:0000722)	1/9	0.011196	0.060105	0	0	103.995	467.165	NSMCE2
Positive Regulation Of Mesenchymal Cell Proliferation (GO:0002053)	1/9	0.011196	0.060105	0	0	103.995	467.165	MYC
Glycerolipid Metabolic Process (GO:0046486)	1/9	0.011196	0.060105	0	0	103.995	467.165	PLA2G15
Protein Localization To Microtubule (GO:0035372)	1/9	0.011196	0.060105	0	0	103.995	467.165	MID1
Protein Localization To Microtubule Cytoskeleton (GO:0072698)	1/9	0.011196	0.060105	0	0	103.995	467.165	MID1
Phosphatidylcholine Catabolic Process (GO:0034638)	1/9	0.011196	0.060105	0	0	103.995	467.165	PLA2G15
Mitral Valve Morphogenesis (GO:0003183)	1/9	0.011196	0.060105	0	0	103.995	467.165	NOTCH1
Morphogenesis Of An Epithelial Sheet (GO:0002011)	1/9	0.011196	0.060105	0	0	103.995	467.165	NOTCH1
Negative Regulation Of Cell-Cell Adhesion Mediated By Cadherin (GO:2000048)	1/9	0.011196	0.060105	0	0	103.995	467.165	NOTCH1
Heparan Sulfate Proteoglycan Biosynthetic Process, Enzymatic Modification (GO:0015015)	1/10	0.0124326	0.0642088	0	0	92.4352	405.553	HS3ST3B1
Regulation Of Long-Term Neuronal Synaptic Plasticity (GO:0048169)	1/10	0.0124326	0.0642088	0	0	92.4352	405.553	NETO1
Progesterone Receptor Signaling Pathway (GO:0050847)	1/10	0.0124326	0.0642088	0	0	92.4352	405.553	UBR5
Positive Regulation Of Metaphase/Anaphase Transition Of Cell Cycle (GO:1902101)	1/11	0.0136677	0.0648419	0	0	83.1875	357.101	NSMCE2
Positive Regulation Of Mitotic Metaphase/Anaphase Transition (GO:0045842)	1/11	0.0136677	0.0648419	0	0	83.1875	357.101	NSMCE2
Visual Learning (GO:0008542)	1/11	0.0136677	0.0648419	0	0	83.1875	357.101	NETO1
Regulation Of Mesenchymal Cell Proliferation (GO:0010464)	1/11	0.0136677	0.0648419	0	0	83.1875	357.101	MYC
Podocyte Differentiation (GO:0072112)	1/11	0.0136677	0.0648419	0	0	83.1875	357.101	JAG1
Regulation Of Astrocyte Differentiation (GO:0048710)	1/11	0.0136677	0.0648419	0	0	83.1875	357.101	NOTCH1
Negative Regulation Of Cell Division (GO:0051782)	1/11	0.0136677	0.0648419	0	0	83.1875	357.101	MYC
Regulation Of Cell Population Proliferation (GO:0042127)	4/766	0.0142247	0.0667089	0	0	4.80265	20.4246	KMT2D;NOTCH1;JAG1;MYC
Cardiac Right Ventricle Morphogenesis (GO:0003215)	1/12	0.0149012	0.0675523	0	0	75.6212	318.086	JAG1
Negative Regulation Of Cardiac Muscle Hypertrophy (GO:0010614)	1/12	0.0149012	0.0675523	0	0	75.6212	318.086	NOTCH1
Endothelium Development (GO:0003158)	1/12	0.0149012	0.0675523	0	0	75.6212	318.086	JAG1
Negative Regulation Of Myoblast Differentiation (GO:0045662)	1/13	0.0161334	0.0678599	0	0	69.316	286.058	NOTCH1
Heparan Sulfate Proteoglycan Metabolic Process (GO:0030201)	1/13	0.0161334	0.0678599	0	0	69.316	286.058	HS3ST3B1
Atrioventricular Valve Development (GO:0003171)	1/13	0.0161334	0.0678599	0	0	69.316	286.058	NOTCH1
Cardiac Left Ventricle Morphogenesis (GO:0003214)	1/13	0.0161334	0.0678599	0	0	69.316	286.058	NOTCH1
Positive Regulation Of Cardiac Muscle Cell Proliferation (GO:0060045)	1/13	0.0161334	0.0678599	0	0	69.316	286.058	NOTCH1
Negative Regulation Of Cell Migration Involved In Sprouting Angiogenesis (GO:0090051)	1/13	0.0161334	0.0678599	0	0	69.316	286.058	NOTCH1
Endothelial Cell Differentiation (GO:0045446)	1/13	0.0161334	0.0678599	0	0	69.316	286.058	JAG1
Regulation Of Endothelial Cell Chemotaxis (GO:2001026)	1/14	0.017364	0.070845	0	0	63.9808	259.337	NOTCH1
Aorta Development (GO:0035904)	1/14	0.017364	0.070845	0	0	63.9808	259.337	JAG1
Mitotic Recombination (GO:0006312)	1/14	0.017364	0.070845	0	0	63.9808	259.337	NSMCE2
Positive Regulation Of Mitotic Sister Chromatid Separation (GO:1901970)	1/15	0.0185931	0.0726949	0	0	59.4077	236.738	NSMCE2
Regulation Of Monocyte Differentiation (GO:0045655)	1/15	0.0185931	0.0726949	0	0	59.4077	236.738	MYC
Oogenesis (GO:0048477)	1/15	0.0185931	0.0726949	0	0	59.4077	236.738	KMT2D
Metal Ion Transport (GO:0030001)	2/171	0.0191651	0.0726949	0	0	10.1909	40.3016	KCNA4;SCN2A
DNA Repair-Dependent Chromatin Remodeling (GO:0140861)	1/16	0.0198208	0.0726949	0	0	55.4444	217.399	UBR5
Lymphocyte Mediated Immunity (GO:0002449)	1/16	0.0198208	0.0726949	0	0	55.4444	217.399	JAG1
Positive Regulation Of Cardiac Muscle Tissue Growth (GO:0055023)	1/16	0.0198208	0.0726949	0	0	55.4444	217.399	NOTCH1
Negative Regulation Of Anoikis (GO:2000811)	1/16	0.0198208	0.0726949	0	0	55.4444	217.399	NOTCH1
Positive Regulation Of Glial Cell Differentiation (GO:0045687)	1/17	0.021047	0.0726949	0	0	51.9766	200.681	NOTCH1
Negative Regulation Of Fibroblast Proliferation (GO:0048147)	1/17	0.021047	0.0726949	0	0	51.9766	200.681	MYC
Positive Regulation Of Small GTPase Mediated Signal Transduction (GO:0051057)	1/17	0.021047	0.0726949	0	0	51.9766	200.681	NOTCH1
Aorta Morphogenesis (GO:0035909)	1/17	0.021047	0.0726949	0	0	51.9766	200.681	JAG1
Muscle Tissue Morphogenesis (GO:0060415)	1/17	0.021047	0.0726949	0	0	51.9766	200.681	NOTCH1
Positive Regulation Of Gene Expression (GO:0010628)	3/480	0.0213517	0.0726949	0	0	5.57404	21.4412	NOTCH1;MYC;UBR5
Positive Regulation Of Cell Population Proliferation (GO:0008284)	3/483	0.0217021	0.0726949	0	0	5.53835	21.2138	KMT2D;NOTCH1;MYC
Negative Regulation Of Nervous System Development (GO:0051961)	1/18	0.0222717	0.0726949	0	0	48.9167	186.1	NOTCH1
Ureteric Bud Morphogenesis (GO:0060675)	1/18	0.0222717	0.0726949	0	0	48.9167	186.1	MYC
Heart Trabecula Morphogenesis (GO:0061384)	1/18	0.0222717	0.0726949	0	0	48.9167	186.1	NOTCH1
Positive Regulation Of Stress-Activated Protein Kinase Signaling Cascade (GO:0070304)	1/18	0.0222717	0.0726949	0	0	48.9167	186.1	MID1
Associative Learning (GO:0008306)	1/18	0.0222717	0.0726949	0	0	48.9167	186.1	NETO1
Regulation Of Oligodendrocyte Differentiation (GO:0048713)	1/18	0.0222717	0.0726949	0	0	48.9167	186.1	NOTCH1
Branching Involved In Ureteric Bud Morphogenesis (GO:0001658)	1/18	0.0222717	0.0726949	0	0	48.9167	186.1	MYC
Cardiac Atrium Morphogenesis (GO:0003209)	1/18	0.0222717	0.0726949	0	0	48.9167	186.1	NOTCH1
Mesenchyme Morphogenesis (GO:0072132)	1/18	0.0222717	0.0726949	0	0	48.9167	186.1	NOTCH1
Regulation Of Cell-Cell Adhesion Mediated By Cadherin (GO:2000047)	1/18	0.0222717	0.0726949	0	0	48.9167	186.1	NOTCH1
Neuron Apoptotic Process (GO:0051402)	1/19	0.023495	0.0734884	0	0	46.1968	173.283	SCN2A
Atrioventricular Valve Morphogenesis (GO:0003181)	1/19	0.023495	0.0734884	0	0	46.1968	173.283	NOTCH1
Cardiac Epithelial To Mesenchymal Transition (GO:0060317)	1/19	0.023495	0.0734884	0	0	46.1968	173.283	NOTCH1
Cardiac Ventricle Development (GO:0003231)	1/19	0.023495	0.0734884	0	0	46.1968	173.283	NOTCH1
Regulation Of Fibroblast Migration (GO:0010762)	1/20	0.0247168	0.0734884	0	0	43.7632	161.936	ARHGEF7
T Cell Mediated Immunity (GO:0002456)	1/20	0.0247168	0.0734884	0	0	43.7632	161.936	JAG1
Phosphatidylglycerol Metabolic Process (GO:0046471)	1/20	0.0247168	0.0734884	0	0	43.7632	161.936	PLA2G15
Phosphatidylserine Metabolic Process (GO:0006658)	1/20	0.0247168	0.0734884	0	0	43.7632	161.936	PLA2G15
protein-DNA Complex Disassembly (GO:0032986)	1/20	0.0247168	0.0734884	0	0	43.7632	161.936	MYC
Monocarboxylic Acid Catabolic Process (GO:0072329)	1/20	0.0247168	0.0734884	0	0	43.7632	161.936	PLA2G15
Regulation Of Cardiac Muscle Cell Proliferation (GO:0060043)	1/20	0.0247168	0.0734884	0	0	43.7632	161.936	NOTCH1
Regulation Of Dendritic Spine Development (GO:0060998)	1/21	0.0259371	0.0734884	0	0	41.5729	151.828	C21ORF91
Focal Adhesion Assembly (GO:0048041)	1/21	0.0259371	0.0734884	0	0	41.5729	151.828	ARHGEF7
Aminoglycan Biosynthetic Process (GO:0006023)	1/21	0.0259371	0.0734884	0	0	41.5729	151.828	HS3ST3B1
Positive Regulation Of Signal Transduction By P53 Class Mediator (GO:1901798)	1/21	0.0259371	0.0734884	0	0	41.5729	151.828	MYC
Regulation Of Anoikis (GO:2000209)	1/21	0.0259371	0.0734884	0	0	41.5729	151.828	NOTCH1
Negative Regulation Of Biomineral Tissue Development (GO:0070168)	1/21	0.0259371	0.0734884	0	0	41.5729	151.828	NOTCH1
Positive Regulation Of Dendritic Spine Development (GO:0060999)	1/21	0.0259371	0.0734884	0	0	41.5729	151.828	C21ORF91
Endocardial Cushion Morphogenesis (GO:0003203)	1/21	0.0259371	0.0734884	0	0	41.5729	151.828	NOTCH1
Acylglycerol Biosynthetic Process (GO:0046463)	1/22	0.0271559	0.0737345	0	0	39.5913	142.772	PLA2G15
Response To Gamma Radiation (GO:0010332)	1/22	0.0271559	0.0737345	0	0	39.5913	142.772	MYC
Negative Regulation Of Cell Development (GO:0010721)	1/22	0.0271559	0.0737345	0	0	39.5913	142.772	NOTCH1
Positive Regulation Of Excitatory Postsynaptic Potential (GO:2000463)	1/22	0.0271559	0.0737345	0	0	39.5913	142.772	NETO1
Negative Regulation Of Cell Differentiation (GO:0045596)	2/207	0.0273557	0.0737345	0	0	8.386	30.1798	NOTCH1;JAG1
Positive Regulation Of Transcription By RNA Polymerase II (GO:0045944)	4/938	0.0277132	0.0737345	0	0	3.88314	13.9244	KMT2D;NOTCH1;JAG1;MYC
Regulation Of Extracellular Matrix Organization (GO:1903053)	1/23	0.0283733	0.0737345	0	0	37.7898	134.619	NOTCH1
Heparan Sulfate Proteoglycan Biosynthetic Process (GO:0015012)	1/23	0.0283733	0.0737345	0	0	37.7898	134.619	HS3ST3B1
Adaptive Immune Response Based On Somatic Recombination Of Immune Receptors Built From Immunoglobulin Superfamily Domains (GO:0002460)	1/23	0.0283733	0.0737345	0	0	37.7898	134.619	JAG1
Cellular Lipid Catabolic Process (GO:0044242)	1/23	0.0283733	0.0737345	0	0	37.7898	134.619	PLA2G15
Diacylglycerol Metabolic Process (GO:0046339)	1/23	0.0283733	0.0737345	0	0	37.7898	134.619	PLA2G15
Regulation Of Cardiac Muscle Hypertrophy (GO:0010611)	1/23	0.0283733	0.0737345	0	0	37.7898	134.619	NOTCH1
Endocardial Cushion Development (GO:0003197)	1/23	0.0283733	0.0737345	0	0	37.7898	134.619	NOTCH1
ERK1 And ERK2 Cascade (GO:0070371)	1/24	0.0295893	0.0754526	0	0	36.1449	127.243	MYC
Negative Regulation Of Ossification (GO:0030279)	1/24	0.0295893	0.0754526	0	0	36.1449	127.243	NOTCH1
Positive Regulation Of BMP Signaling Pathway (GO:0030513)	1/24	0.0295893	0.0754526	0	0	36.1449	127.243	NOTCH1
Regulation Of Intracellular Estrogen Receptor Signaling Pathway (GO:0033146)	1/25	0.0308037	0.0766337	0	0	34.6372	120.541	KMT2D
Lamellipodium Assembly (GO:0030032)	1/25	0.0308037	0.0766337	0	0	34.6372	120.541	ARHGEF7
Phosphatidylethanolamine Metabolic Process (GO:0046337)	1/25	0.0308037	0.0766337	0	0	34.6372	120.541	PLA2G15
Regulation Of Biomineral Tissue Development (GO:0070167)	1/25	0.0308037	0.0766337	0	0	34.6372	120.541	NOTCH1
Histone H3-K4 Methylation (GO:0051568)	1/26	0.0320167	0.0776291	0	0	33.25	114.43	KMT2D
Regulation Of Potassium Ion Transmembrane Transporter Activity (GO:1901016)	1/26	0.0320167	0.0776291	0	0	33.25	114.43	NETO1
Cellular Response To Xenobiotic Stimulus (GO:0071466)	1/26	0.0320167	0.0776291	0	0	33.25	114.43	MYC
Negative Regulation Of Catalytic Activity (GO:0043086)	1/26	0.0320167	0.0776291	0	0	33.25	114.43	NOTCH1
Apoptotic Process (GO:0006915)	2/228	0.032679	0.0776291	0	0	7.59869	25.9953	MYC;SCN2A
Chromatin Remodeling (GO:0006338)	2/228	0.032679	0.0776291	0	0	7.59869	25.9953	MYC;UBR5
Negative Regulation Of Neurogenesis (GO:0050768)	1/27	0.0332283	0.0776291	0	0	31.9696	108.836	NOTCH1
Glycerophospholipid Catabolic Process (GO:0046475)	1/27	0.0332283	0.0776291	0	0	31.9696	108.836	PLA2G15
Ventricular Septum Morphogenesis (GO:0060412)	1/27	0.0332283	0.0776291	0	0	31.9696	108.836	NOTCH1
Positive Regulation Of Developmental Process (GO:0051094)	2/233	0.0340024	0.0776291	0	0	7.43234	25.1311	C21ORF91;ARHGEF7
Positive Regulation Of GTPase Activity (GO:0043547)	2/234	0.0342696	0.0776291	0	0	7.39993	24.9636	ARHGEF19;ARHGEF7
Glycosaminoglycan Metabolic Process (GO:0030203)	1/28	0.0344384	0.0776291	0	0	30.784	103.698	HS3ST3B1
Positive Regulation Of Protein Import Into Nucleus (GO:0042307)	1/28	0.0344384	0.0776291	0	0	30.784	103.698	UBR5
Cell-Substrate Junction Assembly (GO:0007044)	1/28	0.0344384	0.0776291	0	0	30.784	103.698	ARHGEF7
Cellular Response To Osmotic Stress (GO:0071470)	1/28	0.0344384	0.0776291	0	0	30.784	103.698	SCN2A
Determination Of Bilateral Symmetry (GO:0009855)	1/28	0.0344384	0.0776291	0	0	30.784	103.698	NOTCH1
Positive Regulation Of Fibroblast Proliferation (GO:0048146)	1/28	0.0344384	0.0776291	0	0	30.784	103.698	MYC
Negative Regulation Of Myeloid Leukocyte Differentiation (GO:0002762)	1/30	0.0368542	0.0817202	0	0	28.658	94.5941	MYC
Lamellipodium Organization (GO:0097581)	1/30	0.0368542	0.0817202	0	0	28.658	94.5941	ARHGEF7
Regulation Of Cell Migration Involved In Sprouting Angiogenesis (GO:0090049)	1/30	0.0368542	0.0817202	0	0	28.658	94.5941	NOTCH1
Positive Regulation Of Lamellipodium Organization (GO:1902745)	1/31	0.03806	0.0817287	0	0	27.7014	90.5446	ARHGEF7
Cardiac Muscle Tissue Morphogenesis (GO:0055008)	1/31	0.03806	0.0817287	0	0	27.7014	90.5446	NOTCH1
Modulation Of Excitatory Postsynaptic Potential (GO:0098815)	1/31	0.03806	0.0817287	0	0	27.7014	90.5446	NETO1
Central Nervous System Neuron Differentiation (GO:0021953)	1/31	0.03806	0.0817287	0	0	27.7014	90.5446	C21ORF91
Negative Regulation Of Cell-Matrix Adhesion (GO:0001953)	1/31	0.03806	0.0817287	0	0	27.7014	90.5446	JAG1
Negative Regulation Of Chemotaxis (GO:0050922)	1/31	0.03806	0.0817287	0	0	27.7014	90.5446	NOTCH1
Female Gamete Generation (GO:0007292)	1/32	0.0392642	0.0821529	0	0	26.8065	86.7843	KMT2D
Negative Regulation Of Osteoblast Differentiation (GO:0045668)	1/32	0.0392642	0.0821529	0	0	26.8065	86.7843	NOTCH1
Histone Lysine Methylation (GO:0034968)	1/32	0.0392642	0.0821529	0	0	26.8065	86.7843	KMT2D
Left/Right Pattern Formation (GO:0060972)	1/32	0.0392642	0.0821529	0	0	26.8065	86.7843	NOTCH1
Proteoglycan Biosynthetic Process (GO:0030166)	1/32	0.0392642	0.0821529	0	0	26.8065	86.7843	HS3ST3B1
Vasculogenesis (GO:0001570)	1/33	0.0404671	0.0825528	0	0	25.9674	83.2845	NOTCH1
Ventricular Cardiac Muscle Tissue Morphogenesis (GO:0055010)	1/33	0.0404671	0.0825528	0	0	25.9674	83.2845	NOTCH1
Positive Regulation Of Telomerase Activity (GO:0051973)	1/33	0.0404671	0.0825528	0	0	25.9674	83.2845	MYC
Positive Regulation Of Notch Signaling Pathway (GO:0045747)	1/33	0.0404671	0.0825528	0	0	25.9674	83.2845	JAG1
Negative Regulation Of Blood Vessel Endothelial Cell Migration (GO:0043537)	1/33	0.0404671	0.0825528	0	0	25.9674	83.2845	NOTCH1
Regulation Of Neuronal Synaptic Plasticity (GO:0048168)	1/34	0.0416685	0.0837475	0	0	25.1793	80.0201	NETO1
Cellular Response To Vascular Endothelial Growth Factor Stimulus (GO:0035924)	1/34	0.0416685	0.0837475	0	0	25.1793	80.0201	NOTCH1
Response To Estrogen (GO:0043627)	1/34	0.0416685	0.0837475	0	0	25.1793	80.0201	KMT2D
Positive Regulation Of Mitotic Nuclear Division (GO:0045840)	1/35	0.0428684	0.0853186	0	0	24.4375	76.9688	NSMCE2
Positive Regulation Of Substrate Adhesion-Dependent Cell Spreading (GO:1900026)	1/35	0.0428684	0.0853186	0	0	24.4375	76.9688	ARHGEF7
Positive Regulation Of Signal Transduction (GO:0009967)	2/266	0.0432483	0.0854987	0	0	6.49242	20.3914	JAG1;NETO1
Positive Regulation Of Cell Migration (GO:0030335)	2/272	0.0450209	0.0854987	0	0	6.34622	19.6773	NOTCH1;ARHGEF7
Negative Regulation Of Endothelial Cell Migration (GO:0010596)	1/37	0.045264	0.0854987	0	0	23.0775	71.4306	NOTCH1
Ventricular Septum Development (GO:0003281)	1/37	0.045264	0.0854987	0	0	23.0775	71.4306	NOTCH1
Negative Regulation Of Stress-Activated MAPK Cascade (GO:0032873)	1/37	0.045264	0.0854987	0	0	23.0775	71.4306	MYC
Positive Regulation Of Receptor Signaling Pathway Via JAK-STAT (GO:0046427)	1/37	0.045264	0.0854987	0	0	23.0775	71.4306	NOTCH1
Positive Regulation Of Receptor Signaling Pathway Via STAT (GO:1904894)	1/37	0.045264	0.0854987	0	0	23.0775	71.4306	NOTCH1
Regulation Of Ossification (GO:0030278)	1/37	0.045264	0.0854987	0	0	23.0775	71.4306	NOTCH1
Calcium Ion Import Across Plasma Membrane (GO:0098703)	1/37	0.045264	0.0854987	0	0	23.0775	71.4306	SCN2A
Regulation Of Sodium Ion Transmembrane Transporter Activity (GO:2000649)	1/37	0.045264	0.0854987	0	0	23.0775	71.4306	NETO1
Regulation Of Cellular Component Biogenesis (GO:0044087)	1/37	0.045264	0.0854987	0	0	23.0775	71.4306	NOTCH1
Plasma Membrane Bounded Cell Projection Assembly (GO:0120031)	2/275	0.0459174	0.0863332	0	0	6.27552	19.3343	NOTCH1;ARHGEF7
Heart Looping (GO:0001947)	1/38	0.0464596	0.0865549	0	0	22.4527	68.9112	NOTCH1
Regulation Of Protein Import Into Nucleus (GO:0042306)	1/38	0.0464596	0.0865549	0	0	22.4527	68.9112	UBR5
Positive Regulation Of Intrinsic Apoptotic Signaling Pathway (GO:2001244)	1/39	0.0476538	0.0881175	0	0	21.8607	66.5396	MYC
Monoatomic Cation Transmembrane Transport (GO:0098655)	2/281	0.0477303	0.0881175	0	0	6.13869	18.6751	KCNA4;SCN2A
Inorganic Cation Transmembrane Transport (GO:0098662)	2/284	0.0486466	0.0889706	0	0	6.07246	18.3581	KCNA4;SCN2A
Negative Regulation Of Secretion By Cell (GO:1903531)	1/40	0.0488466	0.0889706	0	0	21.2991	64.3036	NOTCH1
Regulation Of Microtubule Cytoskeleton Organization (GO:0070507)	1/40	0.0488466	0.0889706	0	0	21.2991	64.3036	MID1
Regulation Of Gene Expression (GO:0010468)	4/1127	0.0493181	0.0894301	0	0	3.19756	9.62293	KMT2D;NOTCH1;MYC;UBR5
Regulation Of Microtubule-Based Process (GO:0032886)	1/41	0.0500379	0.0897036	0	0	20.7656	62.1925	MID1
Double-Strand Break Repair Via Nonhomologous End Joining (GO:0006303)	1/41	0.0500379	0.0897036	0	0	20.7656	62.1925	NSMCE2
Substantia Nigra Development (GO:0021762)	1/42	0.0512278	0.0897036	0	0	20.2581	60.1965	GNB4
Regulation Of Neurotransmitter Receptor Activity (GO:0099601)	1/42	0.0512278	0.0897036	0	0	20.2581	60.1965	NETO1
Keratinocyte Differentiation (GO:0030216)	1/42	0.0512278	0.0897036	0	0	20.2581	60.1965	JAG1
Branching Morphogenesis Of An Epithelial Tube (GO:0048754)	1/42	0.0512278	0.0897036	0	0	20.2581	60.1965	MYC
Determination Of Heart Left/Right Asymmetry (GO:0061371)	1/42	0.0512278	0.0897036	0	0	20.2581	60.1965	NOTCH1
Embryonic Heart Tube Morphogenesis (GO:0003143)	1/42	0.0512278	0.0897036	0	0	20.2581	60.1965	NOTCH1
Positive Regulation Of miRNA Transcription (GO:1902895)	1/43	0.0524162	0.0898564	0	0	19.7748	58.3068	MYC
Intracellular Steroid Hormone Receptor Signaling Pathway (GO:0030518)	1/43	0.0524162	0.0898564	0	0	19.7748	58.3068	UBR5
Negative Regulation Of BMP Signaling Pathway (GO:0030514)	1/43	0.0524162	0.0898564	0	0	19.7748	58.3068	NOTCH1
Regulation Of Cell-Cell Adhesion (GO:0022407)	1/43	0.0524162	0.0898564	0	0	19.7748	58.3068	JAG1
Ephrin Receptor Signaling Pathway (GO:0048013)	1/43	0.0524162	0.0898564	0	0	19.7748	58.3068	ARHGEF7
Regulation Of Cell Cycle (GO:0051726)	2/298	0.053008	0.0904906	0	0	5.78114	16.981	MYC;EIF4G2
Positive Regulation Of Nucleocytoplasmic Transport (GO:0046824)	1/44	0.0536033	0.0907475	0	0	19.314	56.5154	UBR5
Regulation Of Cell-Substrate Adhesion (GO:0010810)	1/44	0.0536033	0.0907475	0	0	19.314	56.5154	NOTCH1
Regulation Of Telomerase Activity (GO:0051972)	1/45	0.0547889	0.0916142	0	0	18.8741	54.8153	MYC
Chromosome Organization (GO:0051276)	1/45	0.0547889	0.0916142	0	0	18.8741	54.8153	MYC
Determination Of Left/Right Symmetry (GO:0007368)	1/45	0.0547889	0.0916142	0	0	18.8741	54.8153	NOTCH1
Regulation Of Fibroblast Proliferation (GO:0048145)	1/46	0.0559731	0.0917149	0	0	18.4537	53.1999	MYC
Male Gonad Development (GO:0008584)	1/46	0.0559731	0.0917149	0	0	18.4537	53.1999	ADAM32
Protein Sumoylation (GO:0016925)	1/46	0.0559731	0.0917149	0	0	18.4537	53.1999	NSMCE2
Development Of Primary Male Sexual Characteristics (GO:0046546)	1/46	0.0559731	0.0917149	0	0	18.4537	53.1999	ADAM32
Negative Regulation Of Cold-Induced Thermogenesis (GO:0120163)	1/46	0.0559731	0.0917149	0	0	18.4537	53.1999	NOTCH1
Positive Regulation Of MAPK Cascade (GO:0043410)	2/310	0.0568548	0.092787	0	0	5.55251	15.9205	NOTCH1;MID1
Epithelial To Mesenchymal Transition (GO:0001837)	1/47	0.0571558	0.0929066	0	0	18.0516	51.6633	NOTCH1
Myelination (GO:0042552)	1/48	0.0583371	0.0944506	0	0	17.6667	50.2001	SCN2A
Positive Regulation Of miRNA Metabolic Process (GO:2000630)	1/49	0.059517	0.0956022	0	0	17.2977	48.8055	MYC
Regulation Of Mitotic Metaphase/Anaphase Transition (GO:0030071)	1/49	0.059517	0.0956022	0	0	17.2977	48.8055	NSMCE2
Intracellular Iron Ion Homeostasis (GO:0006879)	1/50	0.0606955	0.0971128	0	0	16.9439	47.4748	MYC
Negative Regulation Of Gene Expression, Epigenetic (GO:0045814)	1/51	0.0618726	0.097845	0	0	16.6042	46.204	KMT2D
Regulation Of Substrate Adhesion-Dependent Cell Spreading (GO:1900024)	1/51	0.0618726	0.097845	0	0	16.6042	46.204	ARHGEF7
Positive Regulation Of Ras Protein Signal Transduction (GO:0046579)	1/51	0.0618726	0.097845	0	0	16.6042	46.204	NOTCH1
Cardiac Muscle Tissue Development (GO:0048738)	1/52	0.0630483	0.0989373	0	0	16.2778	44.9894	NOTCH1
Cell Cycle G1/S Phase Transition (GO:0044843)	1/52	0.0630483	0.0989373	0	0	16.2778	44.9894	MYC
Proteolysis (GO:0006508)	2/330	0.0634787	0.099231	0	0	5.20864	14.3605	PSMC4;ADAM32
Negative Regulation Of Metabolic Process (GO:0009892)	1/53	0.0642225	0.0992529	0	0	15.9639	43.8274	NOTCH1
Gonad Development (GO:0008406)	1/53	0.0642225	0.0992529	0	0	15.9639	43.8274	ADAM32
Regulation Of Receptor Signaling Pathway Via JAK-STAT (GO:0046425)	1/53	0.0642225	0.0992529	0	0	15.9639	43.8274	NOTCH1
Epidermal Cell Differentiation (GO:0009913)	1/54	0.0653953	0.0999299	0	0	15.6619	42.7149	JAG1
Regulation Of Myoblast Differentiation (GO:0045661)	1/54	0.0653953	0.0999299	0	0	15.6619	42.7149	NOTCH1
Mesenchymal Cell Differentiation (GO:0048762)	1/54	0.0653953	0.0999299	0	0	15.6619	42.7149	NOTCH1
Positive Regulation Of DNA-templated Transcription (GO:0045893)	4/1243	0.0662353	0.10059	0	0	2.88036	7.81885	KMT2D;NOTCH1;JAG1;MYC
Phosphatidylcholine Metabolic Process (GO:0046470)	1/55	0.0665667	0.10059	0	0	15.3711	41.6489	PLA2G15
Ceramide Metabolic Process (GO:0006672)	1/55	0.0665667	0.10059	0	0	15.3711	41.6489	PLA2G15
Regulation Of Stem Cell Population Maintenance (GO:2000036)	1/56	0.0677367	0.101605	0	0	15.0909	40.6266	MYC
Regulation Of Cation Channel Activity (GO:2001257)	1/56	0.0677367	0.101605	0	0	15.0909	40.6266	NETO1
Glycosaminoglycan Biosynthetic Process (GO:0006024)	1/58	0.0700725	0.104724	0	0	14.5599	38.7036	HS3ST3B1
Heart Morphogenesis (GO:0003007)	1/59	0.0712383	0.105692	0	0	14.3082	37.7983	NOTCH1
Regulation Of miRNA Transcription (GO:1902893)	1/59	0.0712383	0.105692	0	0	14.3082	37.7983	MYC
protein-DNA Complex Organization (GO:0071824)	1/60	0.0724027	0.10703	0	0	14.065	36.9277	MYC
Fatty Acid Catabolic Process (GO:0009062)	1/61	0.0735657	0.107967	0	0	13.8299	36.0901	PLA2G15
Negative Regulation Of Autophagy (GO:0010507)	1/61	0.0735657	0.107967	0	0	13.8299	36.0901	EIF4G2
Glycerophospholipid Metabolic Process (GO:0006650)	1/62	0.0747273	0.108888	0	0	13.6025	35.2836	PLA2G15
Protein-Containing Complex Disassembly (GO:0032984)	1/62	0.0747273	0.108888	0	0	13.6025	35.2836	MYC
G1/S Transition Of Mitotic Cell Cycle (GO:0000082)	1/63	0.0758875	0.109795	0	0	13.3824	34.5065	MYC
Positive Regulation Of Mitotic Cell Cycle Phase Transition (GO:1901992)	1/63	0.0758875	0.109795	0	0	13.3824	34.5065	NSMCE2
Positive Regulation Of Cysteine-Type Endopeptidase Activity (GO:2001056)	1/64	0.0770463	0.111077	0	0	13.1693	33.7575	MYC
Cellular Response To Light Stimulus (GO:0071482)	1/65	0.0782036	0.111175	0	0	12.9629	33.0351	MYC
Regulation Of Translational Initiation (GO:0006446)	1/65	0.0782036	0.111175	0	0	12.9629	33.0351	EIF4G2
Positive Regulation Of DNA Biosynthetic Process (GO:2000573)	1/65	0.0782036	0.111175	0	0	12.9629	33.0351	MYC
Regulation Of Cell-Matrix Adhesion (GO:0001952)	1/65	0.0782036	0.111175	0	0	12.9629	33.0351	JAG1
Regulation Of Neurogenesis (GO:0050767)	1/67	0.0805143	0.113594	0	0	12.5688	31.6649	NOTCH1
Negative Regulation Of Cellular Catabolic Process (GO:0031330)	1/67	0.0805143	0.113594	0	0	12.5688	31.6649	EIF4G2
Negative Regulation Of Cell Population Proliferation (GO:0008285)	2/379	0.0807405	0.113594	0	0	4.52036	11.3755	NOTCH1;MYC
Telomere Maintenance (GO:0000723)	1/68	0.0816675	0.114111	0	0	12.3806	31.0146	NSMCE2
Skin Development (GO:0043588)	1/68	0.0816675	0.114111	0	0	12.3806	31.0146	JAG1
DNA Damage Response (GO:0006974)	2/384	0.0825782	0.114543	0	0	4.46005	11.1234	MYC;UBR5
Phagocytosis (GO:0006909)	1/69	0.0828193	0.114543	0	0	12.1979	30.3862	CD302
Phospholipid Metabolic Process (GO:0006644)	1/69	0.0828193	0.114543	0	0	12.1979	30.3862	PLA2G15
Sulfur Compound Biosynthetic Process (GO:0044272)	1/70	0.0839697	0.114581	0	0	12.0205	29.7784	HS3ST3B1
Protein K48-linked Ubiquitination (GO:0070936)	1/70	0.0839697	0.114581	0	0	12.0205	29.7784	UBR5
Regulation Of Notch Signaling Pathway (GO:0008593)	1/70	0.0839697	0.114581	0	0	12.0205	29.7784	JAG1
Regulation Of Actin Filament-Based Process (GO:0032970)	1/70	0.0839697	0.114581	0	0	12.0205	29.7784	ARHGEF19
Positive Regulation Of Cell-Substrate Adhesion (GO:0010811)	1/71	0.0851188	0.115377	0	0	11.8482	29.1905	ARHGEF7
Negative Regulation Of Cellular Response To Growth Factor Stimulus (GO:0090288)	1/71	0.0851188	0.115377	0	0	11.8482	29.1905	NOTCH1
Positive Regulation Of Protein Localization To Nucleus (GO:1900182)	1/72	0.0862665	0.116161	0	0	11.6808	28.6215	UBR5
Response To Ionizing Radiation (GO:0010212)	1/72	0.0862665	0.116161	0	0	11.6808	28.6215	MYC
Regulation Of BMP Signaling Pathway (GO:0030510)	1/75	0.0897012	0.120388	0	0	11.2055	27.0195	NOTCH1
Regulation Of Ras Protein Signal Transduction (GO:0046578)	1/76	0.0908434	0.121522	0	0	11.0556	26.5181	NOTCH1
Organonitrogen Compound Catabolic Process (GO:1901565)	1/78	0.0931235	0.124165	0	0	10.7673	25.5598	PLA2G15
Cellular Response To UV (GO:0034644)	1/79	0.0942616	0.125273	0	0	10.6287	25.1017	MYC
Organelle Organization (GO:0006996)	2/418	0.0954139	0.126392	0	0	4.08842	9.60587	MYC;ARHGEF7
Positive Regulation Of Growth (GO:0045927)	1/81	0.0965335	0.127462	0	0	10.362	24.2249	EIF4G2
Sodium Ion Transmembrane Transport (GO:0035725)	1/82	0.0976675	0.128543	0	0	10.2335	23.8051	SCN2A
Calcium Ion Transmembrane Import Into Cytosol (GO:0097553)	1/83	0.0988	0.1292	0	0	10.1082	23.3971	SCN2A
Regulation Of Cell Division (GO:0051302)	1/83	0.0988	0.1292	0	0	10.1082	23.3971	MYC
Regulation Of Cysteine-Type Endopeptidase Activity Involved In Apoptotic Process (GO:0043281)	1/84	0.0999312	0.130262	0	0	9.98594	23.0004	MYC
Regulation Of Osteoblast Differentiation (GO:0045667)	1/85	0.101061	0.130733	0	0	9.86657	22.6145	NOTCH1
Positive Regulation Of Canonical Wnt Signaling Pathway (GO:0090263)	1/85	0.101061	0.130733	0	0	9.86657	22.6145	UBR5
Nervous System Development (GO:0007399)	2/433	0.101254	0.130733	0	0	3.94311	9.03021	JAG1;SCN2A
Regulation Of Cell Migration (GO:0030334)	2/434	0.101647	0.130826	0	0	3.93378	8.99361	NOTCH1;JAG1
Regulation Of Double-Strand Break Repair (GO:2000779)	1/88	0.104442	0.134002	0	0	9.5249	21.5179	UBR5
Sodium Ion Transport (GO:0006814)	1/89	0.105567	0.13502	0	0	9.41619	21.1715	SCN2A
Regulation Of Epithelial Cell Proliferation (GO:0050678)	1/91	0.107811	0.137031	0	0	9.20602	20.5052	MYC
Regulation Of Actin Cytoskeleton Organization (GO:0032956)	1/91	0.107811	0.137031	0	0	9.20602	20.5052	ARHGEF19
Regulation Of Nucleic Acid-Templated Transcription (GO:1903506)	2/452	0.108794	0.137851	0	0	3.77295	8.36952	KMT2D;NOTCH1
Sphingolipid Metabolic Process (GO:0006665)	1/94	0.111168	0.13999	0	0	8.90771	19.5676	PLA2G15
Peptidyl-Lysine Modification (GO:0018205)	1/94	0.111168	0.13999	0	0	8.90771	19.5676	NSMCE2
Positive Regulation Of Transmembrane Receptor Protein Serine/Threonine Kinase Signaling Pathway (GO:0090100)	1/95	0.112285	0.140528	0	0	8.8125	19.2704	NOTCH1
Recombinational Repair (GO:0000725)	1/95	0.112285	0.140528	0	0	8.8125	19.2704	NSMCE2
MAPK Cascade (GO:0000165)	1/98	0.115625	0.144267	0	0	8.53866	18.4213	MYC
Response To UV (GO:0009411)	1/100	0.117846	0.146589	0	0	8.36532	17.8882	MYC
Hemopoiesis (GO:0030097)	1/101	0.118954	0.147518	0	0	8.28125	17.6309	JAG1
Activation Of GTPase Activity (GO:0090630)	1/102	0.120061	0.148439	0	0	8.19884	17.3795	ARHGEF19
Negative Regulation Of Apoptotic Process (GO:0043066)	2/482	0.121002	0.148904	0	0	3.5317	7.45878	NOTCH1;MYC
Inorganic Cation Import Across Plasma Membrane (GO:0098659)	1/103	0.121167	0.148904	0	0	8.11806	17.1339	SCN2A
Positive Regulation Of Stress-Activated MAPK Cascade (GO:0032874)	1/105	0.123374	0.150258	0	0	7.96114	16.659	MID1
Intrinsic Apoptotic Signaling Pathway (GO:0097193)	1/105	0.123374	0.150258	0	0	7.96114	16.659	SCN2A
Negative Regulation Of MAPK Cascade (GO:0043409)	1/105	0.123374	0.150258	0	0	7.96114	16.659	MYC
Positive Regulation Of Cell Growth (GO:0030307)	1/106	0.124475	0.151149	0	0	7.88492	16.4294	EIF4G2
Positive Regulation Of DNA Metabolic Process (GO:0051054)	1/108	0.126674	0.152877	0	0	7.73676	15.9852	MYC
Negative Regulation Of Developmental Process (GO:0051093)	1/109	0.127772	0.152877	0	0	7.66474	15.7703	NOTCH1
Cell-Matrix Adhesion (GO:0007160)	1/109	0.127772	0.152877	0	0	7.66474	15.7703	ARHGEF7
Positive Regulation Of Wnt Signaling Pathway (GO:0030177)	1/109	0.127772	0.152877	0	0	7.66474	15.7703	UBR5
Positive Regulation Of Cysteine-Type Endopeptidase Activity Involved In Apoptotic Process (GO:0043280)	1/109	0.127772	0.152877	0	0	7.66474	15.7703	MYC
Negative Regulation Of Transmembrane Receptor Protein Serine/Threonine Kinase Signaling Pathway (GO:0090101)	1/111	0.129963	0.154142	0	0	7.52462	15.354	NOTCH1
Mitotic Cell Cycle Phase Transition (GO:0044772)	1/111	0.129963	0.154142	0	0	7.52462	15.354	MYC
Double-Strand Break Repair Via Homologous Recombination (GO:0000724)	1/111	0.129963	0.154142	0	0	7.52462	15.354	NSMCE2
Regulation Of Small GTPase Mediated Signal Transduction (GO:0051056)	1/118	0.137591	0.162716	0	0	7.07194	14.027	ARHGEF19
Fatty Acid Metabolic Process (GO:0006631)	1/122	0.141921	0.166869	0	0	6.83678	13.3487	PLA2G15
Potassium Ion Transport (GO:0006813)	1/122	0.141921	0.166869	0	0	6.83678	13.3487	KCNA4
Positive Regulation Of Epithelial Cell Proliferation (GO:0050679)	1/123	0.143	0.167655	0	0	6.7804	13.1873	MYC
Neuron Projection Guidance (GO:0097485)	1/124	0.144078	0.168121	0	0	6.72493	13.0289	NOTCH1
Negative Regulation Of Cellular Process (GO:0048523)	2/537	0.144221	0.168121	0	0	3.15969	6.11845	NOTCH1;MYC
Positive Regulation Of Intracellular Protein Transport (GO:0090316)	1/126	0.14623	0.169976	0	0	6.61667	12.7211	UBR5
Regulation Of DNA Repair (GO:0006282)	1/129	0.149448	0.173223	0	0	6.46061	12.2804	UBR5
Golgi Organization (GO:0007030)	1/130	0.150518	0.173478	0	0	6.41021	12.1388	ARHGEF7
Regulation Of Cell Cycle Process (GO:0010564)	1/130	0.150518	0.173478	0	0	6.41021	12.1388	MYC
Epithelial Cell Differentiation (GO:0030855)	1/132	0.152654	0.174739	0	0	6.3117	11.8634	JAG1
Circulatory System Development (GO:0072359)	1/132	0.152654	0.174739	0	0	6.3117	11.8634	NOTCH1
Positive Regulation Of Nucleic Acid-Templated Transcription (GO:1903508)	2/557	0.152897	0.174739	0	0	3.04269	5.71416	NOTCH1;MYC
Negative Regulation Of Cell Motility (GO:2000146)	1/133	0.15372	0.17519	0	0	6.26357	11.7293	JAG1
Potassium Ion Transmembrane Transport (GO:0071805)	1/137	0.157972	0.179534	0	0	6.07812	11.2162	KCNA4
Positive Regulation Of Transferase Activity (GO:0051347)	1/143	0.164312	0.18622	0	0	5.81954	10.51	MYC
Regulation Of Cold-Induced Thermogenesis (GO:0120161)	1/146	0.167464	0.189267	0	0	5.69828	10.1827	NOTCH1
Axon Guidance (GO:0007411)	1/149	0.170606	0.192285	0	0	5.58193	9.87108	NOTCH1
Cellular Response To Growth Factor Stimulus (GO:0071363)	1/155	0.176854	0.198778	0	0	5.36282	9.29073	NOTCH1
Regulation Of Macromolecule Metabolic Process (GO:0060255)	1/162	0.184086	0.206338	0	0	5.12785	8.67812	MYC
Negative Regulation Of Cell Migration (GO:0030336)	1/163	0.185115	0.206923	0	0	5.09594	8.59573	JAG1
Double-Strand Break Repair (GO:0006302)	1/168	0.190237	0.212067	0	0	4.94212	8.20137	NSMCE2
Heart Development (GO:0007507)	1/171	0.193296	0.21489	0	0	4.85417	7.97799	NOTCH1
Positive Regulation Of Hydrolase Activity (GO:0051345)	1/176	0.198369	0.21993	0	0	4.71429	7.62596	ARHGEF7
Positive Regulation Of ERK1 And ERK2 Cascade (GO:0070374)	1/179	0.201398	0.222684	0	0	4.63413	7.42607	NOTCH1
Macromolecule Biosynthetic Process (GO:0009059)	1/183	0.20542	0.226517	0	0	4.53136	7.17179	EIF4G2
Phosphate-Containing Compound Metabolic Process (GO:0006796)	1/184	0.206422	0.227009	0	0	4.50638	7.11031	PLA2G15
Negative Regulation Of Macromolecule Metabolic Process (GO:0010605)	1/186	0.208423	0.228593	0	0	4.45721	6.98973	NOTCH1
Axonogenesis (GO:0007409)	1/188	0.210419	0.230164	0	0	4.40909	6.87224	NOTCH1
Endocytosis (GO:0006897)	1/189	0.211416	0.230635	0	0	4.38542	6.81462	CD302
Intracellular Monoatomic Cation Homeostasis (GO:0030003)	1/190	0.212411	0.231103	0	0	4.36199	6.75774	MYC
Endomembrane System Organization (GO:0010256)	1/196	0.218356	0.23694	0	0	4.2265	6.43115	ARHGEF7
Regulation Of Apoptotic Process (GO:0042981)	2/705	0.219798	0.237872	0	0	2.38382	3.61159	MYC;ARHGEF7
Regulation Of Translation (GO:0006417)	1/202	0.224259	0.242057	0	0	4.09909	6.12795	EIF4G2
Regulation Of Canonical Wnt Signaling Pathway (GO:0060828)	1/207	0.229145	0.246678	0	0	3.99858	5.89152	UBR5
Regulation Of GTPase Activity (GO:0043087)	1/214	0.235936	0.25332	0	0	3.86581	5.58298	ARHGEF7
Proteasomal Protein Catabolic Process (GO:0010498)	1/220	0.241711	0.25884	0	0	3.75875	5.33748	PSMC4
Positive Regulation Of Cell Motility (GO:2000147)	1/221	0.242669	0.259186	0	0	3.74148	5.29815	NOTCH1
Regulation Of Transcription By RNA Polymerase II (GO:0006357)	4/2028	0.244115	0.26005	0	0	1.68935	2.38217	KMT2D;NOTCH1;JAG1;MYC
Negative Regulation Of Transcription By RNA Polymerase II (GO:0000122)	2/763	0.24683	0.262226	0	0	2.19551	3.07164	NOTCH1;MYC
Protein Polyubiquitination (GO:0000209)	1/226	0.247444	0.262226	0	0	3.65741	5.10784	UBR5
Regulation Of Cell Growth (GO:0001558)	1/227	0.248395	0.262552	0	0	3.64104	5.071	EIF4G2
Cilium Organization (GO:0044782)	1/228	0.249345	0.262876	0	0	3.62482	5.03457	NOTCH1
Negative Regulation Of Multicellular Organismal Process (GO:0051241)	1/231	0.252189	0.265189	0	0	3.57699	4.92758	NOTCH1
Inflammatory Response (GO:0006954)	1/236	0.256906	0.269454	0	0	3.5	4.75666	LY75
Regulation Of Autophagy (GO:0010506)	1/241	0.261595	0.273668	0	0	3.42622	4.59442	EIF4G2
Cilium Assembly (GO:0060271)	1/243	0.263462	0.274917	0	0	3.39756	4.53182	NOTCH1
Regulation Of ERK1 And ERK2 Cascade (GO:0070372)	1/244	0.264394	0.275186	0	0	3.3834	4.50099	NOTCH1
Positive Regulation Of Programmed Cell Death (GO:0043068)	1/245	0.265325	0.275452	0	0	3.36936	4.47048	ARHGEF7
Chromatin Organization (GO:0006325)	1/268	0.286425	0.296603	0	0	3.07553	3.84527	MYC
Positive Regulation Of Apoptotic Process (GO:0043065)	1/270	0.288232	0.297718	0	0	3.05235	3.79709	ARHGEF7
Transmembrane Receptor Protein Tyrosine Kinase Signaling Pathway (GO:0007169)	1/284	0.300759	0.309873	0	0	2.89929	3.48334	ARHGEF7
Regulation Of Intracellular Signal Transduction (GO:1902531)	1/297	0.312202	0.320852	0	0	2.77013	3.22472	ARHGEF19
Proteasome-Mediated Ubiquitin-Dependent Protein Catabolic Process (GO:0043161)	1/319	0.331158	0.339478	0	0	2.5756	2.84646	PSMC4
Organelle Assembly (GO:0070925)	1/322	0.333703	0.34123	0	0	2.55114	2.79989	NOTCH1
Protein-Containing Complex Assembly (GO:0065003)	1/328	0.338767	0.345542	0	0	2.50357	2.70997	KMT2D
Negative Regulation Of Gene Expression (GO:0010629)	1/336	0.345461	0.351491	0	0	2.44279	2.59638	NOTCH1
Protein Modification By Small Protein Conjugation (GO:0032446)	1/364	0.368381	0.373751	0	0	2.25115	2.24808	NSMCE2
Negative Regulation Of DNA-templated Transcription (GO:0045892)	2/1025	0.36917	0.373751	0	0	1.61095	1.6053	NOTCH1;MYC
Ubiquitin-Dependent Protein Catabolic Process (GO:0006511)	1/367	0.37079	0.374462	0	0	2.23235	2.21476	PSMC4
Negative Regulation Of Programmed Cell Death (GO:0043069)	1/381	0.381919	0.384748	0	0	2.14857	2.0681	MYC
Protein Ubiquitination (GO:0016567)	1/434	0.42236	0.424441	0	0	1.88048	1.62078	UBR5
Regulation Of DNA-templated Transcription (GO:0006355)	3/1922	0.436242	0.437314	0	0	1.28305	1.06437	KMT2D;NOTCH1;MYC
Negative Regulation Of Nucleic Acid-Templated Transcription (GO:1903507)	1/456	0.43839	0.43839	0	0	1.78755	1.47409	NOTCH1
